# Supplementary material for: Fingerprinting of Volatile Organic Compounds for the Geographical Discrimination of Rice Samples from Northeast China
Source: Foods. 2022 Jun 9;11(12):1695. doi: 10.3390/foods11121695 (PMC9222519; doi:10.3390/foods11121695)
Supplement: Supplementary file 1 [file foods-11-01695-s001.zip]

Archive with 1 entries (1 files):
- foods-1715438-supplementary.pdf
